# Supplementary material for: Microfluidic-Assisted Silk Nanoparticles Co-Loaded with Epirubicin and Copper Sulphide: A Synergistic Photothermal–Photodynamic Chemotherapy Against Breast Cancer
Source: Nanomaterials (Basel). 2025 Jan 30;15(3):221. doi: 10.3390/nano15030221 (PMC11820260; doi:10.3390/nano15030221)
Supplement: Supplementary file 1 [file nanomaterials-15-00221-s001.zip]

Archive with 1 entries (1 files):
- nanomaterials-3446354-supplementary.pdf
